# Supplementary material for: Overexpression of Plasmodium falciparum M1 Aminopeptidase Promotes an Increase in Intracellular Proteolysis and Modifies the Asexual Erythrocytic Cycle Development
Source: Pathogens. 2021 Nov 10;10(11):1452. doi: 10.3390/pathogens10111452 (PMC8618464; doi:10.3390/pathogens10111452)
Supplement: Supplementary file 1 [file pathogens-10-01452-s001.zip]

Archive with 1 entries (1 files):
- pathogens-1397588-File S1.pdf
